# Supplementary material for: ﻿A new species of Gammarus (Crustacea, Amphipoda, Gammaridae) from South Korea
Source: Zookeys. 2022 Aug 11;1117:53–69. doi: 10.3897/zookeys.1117.89610 (PMC9848722; doi:10.3897/zookeys.1117.89610)
Supplement: XML Treatment for Gammarus somaemulensis [file zookeys.1117.89610-treatment1.xml]

<!DOCTYPE tp:taxon-treatment
  PUBLIC "-//TaxonX//DTD Taxonomic Treatment Publishing DTD v0 20100105//EN" "tax-treatment-NSO.dtd">
<tp:taxon-treatment xmlns:tp="http://www.plazi.org/taxpub"><tp:treatment-meta><kwd-group><label>Taxon classification</label><kwd>
                <named-content content-type="kingdom">Animalia</named-content>
              </kwd><kwd>
                <named-content content-type="order">Amphipoda</named-content>
              </kwd><kwd>
                <named-content content-type="family">Gammaridae</named-content>
              </kwd></kwd-group><mixed-citation publication-type="journal"><person-group><name><surname>Ahn</surname><given-names>Yong-Uk</given-names></name><name><surname>Lee</surname><given-names>Chi-Woo</given-names></name><name><surname>Min</surname><given-names>Gi-Sik</given-names></name></person-group><article-title>﻿A new species of <italic><tp:taxon-name><tp:taxon-name-part taxon-name-part-type="genus" reg="Gammarus">Gammarus</tp:taxon-name-part></tp:taxon-name></italic> (<tp:taxon-name><tp:taxon-name-part taxon-name-part-type="subphylum">Crustacea</tp:taxon-name-part></tp:taxon-name>, <tp:taxon-name><tp:taxon-name-part taxon-name-part-type="order">Amphipoda</tp:taxon-name-part></tp:taxon-name>, <tp:taxon-name><tp:taxon-name-part taxon-name-part-type="family">Gammaridae</tp:taxon-name-part></tp:taxon-name>) from South Korea</article-title><source>Zookeys</source><day>11</day><month>08</month><year>2022</year><volume>1117</volume><fpage>53</fpage><lpage>69</lpage><pub-id pub-id-type="doi">10.3897/zookeys.1117.89610</pub-id></mixed-citation></tp:treatment-meta><tp:nomenclature><label>﻿</label><tp:taxon-name>
              <object-id xmlns:xlink="http://www.w3.org/1999/xlink" content-type="arpha" xlink:type="simple">7F486FC6-B28B-598E-83A4-C8C1DA2EF024</object-id>
              <tp:taxon-name-part taxon-name-part-type="genus" reg="Gammarus">Gammarus</tp:taxon-name-part>
              <tp:taxon-name-part taxon-name-part-type="species" reg="somaemulensis">somaemulensis</tp:taxon-name-part>
              <object-id xmlns:xlink="http://www.w3.org/1999/xlink" content-type="zoobank" xlink:type="simple">http://zoobank.org/8374BC9A-4008-4BAA-A20C-47552C679353</object-id>
            </tp:taxon-name><tp:taxon-status xmlns:xlink="http://www.w3.org/1999/xlink" xlink:type="simple">sp. nov.</tp:taxon-status><xref ref-type="fig" rid="F2">Figs 2</xref><xref ref-type="fig" rid="F3">, 3</xref><xref ref-type="fig" rid="F4">, 4</xref><xref ref-type="fig" rid="F5">, 5</xref><xref ref-type="fig" rid="F6">, 6</xref><xref ref-type="fig" rid="F7">, 7 New Korean name: so-mae-mul-yeop-sae-u</xref></tp:nomenclature><tp:treatment-sec sec-type="material" id="SECID0EMJAE"><title>Material examined.</title><p><bold><italic>Holotype</italic></bold>: male, dissected on 14 slides (NNIBRIV92290), 9.0 mm, Maejuk-ri (<named-content xmlns:xlink="http://www.w3.org/1999/xlink" content-type="dwc:verbatimCoordinates" xlink:type="simple"><named-content content-type="geo-json" specific-use="{&#34;type&#34;:&#34;Point&#34;,&#34;coordinates&#34;:[128.549194,34.623056]}" id="NCID0E1JAE" xlink:type="simple">34°37'23"N, 128°32'57.1"E</named-content></named-content>), Somaemuldo Island, Hansan-myeon, Tongyeong-si, Gyeongsangnam-do, South Korea, October 7, 2021, collected by Y. U. Ahn. <bold><italic>Paratypes</italic></bold>: male, dissected on 10 slides (NNIBRIV92291), 8.4 mm; male, dissected on 10 slides (NNIBRIV92292), 8.8 mm; male, dissected on 10 slides (NNIBRIV92293), 8.2 mm; male, dissected on 11 slides (NNIBRIV92294), 8.4 mm; male, dissected on 11 slides (NNIBRIV92295), 8.9 mm; female, dissected on 10 slides (NNIBRIV92296), 8.2 mm; female, dissected on 10 slides (NNIBRIV92297), 7.8 mm; 11 males and 3 females in ethanol vials (NNIBRIV92298–NNIBRIV92311); all other data same as holotype.</p></tp:treatment-sec><tp:treatment-sec sec-type="etymology" id="SECID0ECKAE"><title>Etymology.</title><p>The specific name <italic>somaemulensis</italic> is derived from the name of the type locality, Somaemuldo Island.</p></tp:treatment-sec><tp:treatment-sec sec-type="diagnosis" id="SECID0EKKAE"><title>Diagnosis.</title><p>Antenna 2 with four clusters of long setae on posterior margin of peduncular article 4, calceoli absent; pereopods 3 and 4 with long straight setae on posterior margins of merus and carpus; pereopods 6 and 7 without anteroproximal setae on basis; inner ramus of uropod 3 reaching approximately 0.8 × as long as outer ramus, outer ramus with plumose setae on both margins, terminal article of outer ramus shorter than adjacent spines.</p></tp:treatment-sec><tp:treatment-sec sec-type="description" id="SECID0EPKAE"><title>Description of male.</title><p><bold><italic>Head</italic></bold> (Fig. <xref ref-type="fig" rid="F2">2</xref>): rostrum short; inferior antennal sinus deep; eyes reniform.</p><fig id="F2" position="float" orientation="portrait"><object-id xmlns:xlink="http://www.w3.org/1999/xlink" content-type="doi" xlink:type="simple">10.3897/zookeys.1117.89610.figure2</object-id><object-id xmlns:xlink="http://www.w3.org/1999/xlink" content-type="arpha" xlink:type="simple">F41DF1BB-6E81-5C7C-AE07-06A5BC3BACDA</object-id><label>Figure 2.</label><caption><p><italic><tp:taxon-name><tp:taxon-name-part taxon-name-part-type="genus" reg="Gammarus">Gammarus</tp:taxon-name-part><tp:taxon-name-part taxon-name-part-type="species" reg="somaemulensis">somaemulensis</tp:taxon-name-part></tp:taxon-name></italic> sp. nov., male, paratype (NNIBRIV92298), habitus. Scale bar: 1.0 mm.</p></caption><graphic xmlns:xlink="http://www.w3.org/1999/xlink" xlink:href="zookeys-1117-053_article-89610__-g002.jpg" position="float" orientation="portrait" xlink:type="simple" id="oo_725829.jpg"><uri content-type="original_file" xlink:type="simple">https://binary.pensoft.net/fig/725829</uri></graphic></fig><p><bold><italic>Antenna 1</italic></bold> (Fig. <xref ref-type="fig" rid="F3">3A</xref>): peduncular articles 1–3 in length ratio 1.0: 0.7: 0.4, bearing distal setae clusters on each peduncular article; main flagellum 33-articulate, each article with short distal setae; accessory flagellum four-articulate, article 4 very short.</p><fig id="F3" position="float" orientation="portrait"><object-id xmlns:xlink="http://www.w3.org/1999/xlink" content-type="doi" xlink:type="simple">10.3897/zookeys.1117.89610.figure3</object-id><object-id xmlns:xlink="http://www.w3.org/1999/xlink" content-type="arpha" xlink:type="simple">756B3B33-7BA0-56AB-A82C-616BC59A3FDC</object-id><label>Figure 3.</label><caption><p><italic><tp:taxon-name><tp:taxon-name-part taxon-name-part-type="genus" reg="Gammarus">Gammarus</tp:taxon-name-part><tp:taxon-name-part taxon-name-part-type="species" reg="somaemulensis">somaemulensis</tp:taxon-name-part></tp:taxon-name></italic> sp. nov., male, holotype (NNIBRIV92290) <bold>A</bold> antenna 1, omitted from main flagellar article 7 <bold>B</bold> antenna 2 <bold>C</bold> upper lip <bold>D</bold> lower lip <bold>E</bold> left mandible <bold>F</bold> incisor and lacinia mobilis of right mandible <bold>G</bold> right maxilla 1 <bold>H</bold> palp of left maxilla 1 <bold>I</bold> maxilla 2 <bold>J</bold> maxilliped. Scale bars: 0.5 mm (<bold>A–D</bold>); 0.2 mm (<bold>E, G–J</bold>); 0.1mm (<bold>F</bold>).</p></caption><graphic xmlns:xlink="http://www.w3.org/1999/xlink" xlink:href="zookeys-1117-053_article-89610__-g003.jpg" position="float" orientation="portrait" xlink:type="simple" id="oo_725830.jpg"><uri content-type="original_file" xlink:type="simple">https://binary.pensoft.net/fig/725830</uri></graphic></fig><p><bold><italic>Antenna 2</italic></bold> (Fig. <xref ref-type="fig" rid="F3">3B</xref>): peduncular article 1 with three short setae distally; gland cone tapering distally; anterior, posterior and interior margins of peduncular article 4 with four, four and five clusters of setae, respectively, length of longest seta on posterior margin 1.6 × the width of peduncular article 4; peduncular article 5 slightly longer than article 4, anterior, posterior and interior margins with six clusters of setae, respectively, length of longest seta on posterior margin 2.3 × the width of peduncular article 4; flagellum 11-articulate, calceoli absent.</p><p><bold><italic>Upper lip</italic></bold> (Fig. <xref ref-type="fig" rid="F3">3C</xref>): rounded, ventral margin with numerous minute setae.</p><p><bold><italic>Lower lip</italic></bold> (Fig. <xref ref-type="fig" rid="F3">3D</xref>): inner lobes absent, outer lobes broad.</p><p><bold><italic>Mandible</italic></bold> (Fig. <xref ref-type="fig" rid="F3">3E, F</xref>): incisor of left mandible with five teeth; lacinia mobilis of left mandible with four teeth; molar triturative, bearing one plumose seta; palp three-articulate in length ratio 1.0: 3.1: 2.2, article 1 unarmed, article 2 with 19 marginal setae, article 3 bearing eight B-setae on inner surface, six A-setae on outer surface, 28 D-setae on posterior margin and five E-setae apically; right mandible incisor with four teeth; lacinia mobilis of right mandible bifurcate, with small teeth.</p><p><bold><italic>Maxilla 1</italic></bold> (Fig. <xref ref-type="fig" rid="F3">3G, H</xref>): inner plate with 17 plumose setae; outer plate with 11 serrated spines apically; palp two-articulate and asymmetrical, right palp shorter and stouter than left palp, article 2 of right palp with five stout spines, one slender spine and one seta apically; article 2 of left palp with five slender spines and eight setae apically.</p><p><bold><italic>Maxilla 2</italic></bold> (Fig. <xref ref-type="fig" rid="F3">3I</xref>): inner plate bearing 17 plumose setae in an oblique row; outer plate broader than inner plate; both plates with numerous long setae apically.</p><p><bold><italic>Maxilliped</italic></bold> (Fig. <xref ref-type="fig" rid="F3">3J</xref>): inner plate bearing three stout spines apically; outer plate with a row of blade-like spines and two plumose setae; palp four-articulate, article 1 unarmed, inner margin of article 2 with numerous setae, article 3 curved, with numerous setae on posterior margin and a row of subapical setae, article 4 hooked, with three setae at hinge of unguis.</p><p><bold><italic>Gnathopod 1</italic></bold> (Fig. <xref ref-type="fig" rid="F4">4A, B</xref>): coxal plate with two setae on both anterodistal and posterodistal corners; basis with long setae on both anterior and posterior margins; length of carpus 1.4 × as long as width, 0.8 × as long as propodus, bearing two clusters of setae on anterior margin; propodus pyriform in shape, palm oblique, with one medial palmar spine and 11 spines on posterior margin; dactylus exceeding near half of propodus, outer margin with one seta.</p><fig id="F4" position="float" orientation="portrait"><object-id xmlns:xlink="http://www.w3.org/1999/xlink" content-type="doi" xlink:type="simple">10.3897/zookeys.1117.89610.figure4</object-id><object-id xmlns:xlink="http://www.w3.org/1999/xlink" content-type="arpha" xlink:type="simple">4E64B968-6E9B-59A1-9C82-1BD645840B42</object-id><label>Figure 4.</label><caption><p><italic><tp:taxon-name><tp:taxon-name-part taxon-name-part-type="genus" reg="Gammarus">Gammarus</tp:taxon-name-part><tp:taxon-name-part taxon-name-part-type="species" reg="somaemulensis">somaemulensis</tp:taxon-name-part></tp:taxon-name></italic> sp. nov., male, holotype (NNIBRIV92290) <bold>A</bold> gnathopod 1 <bold>B</bold> palm of propodus and dactylus in gnathopod 1, setae omitted <bold>C</bold> gnathopod 2 <bold>D</bold> palm of propodus and dactylus in gnathopod 2, setae omitted <bold>E</bold> pereopod 3 <bold>F</bold> pereopod 4 <bold>G</bold> coxal plate of pereopod 5 <bold>H</bold> basis to dactylus of pereopod 5 <bold>I</bold> dactylus of pereopod 5 <bold>J</bold> dactylus of pereopod 3. Scale bars: 0.5 mm (<bold>A, C, E–H</bold>); 0.2 mm (<bold>B, D</bold>); 0.1 mm (<bold>I, J</bold>).</p></caption><graphic xmlns:xlink="http://www.w3.org/1999/xlink" xlink:href="zookeys-1117-053_article-89610__-g004.jpg" position="float" orientation="portrait" xlink:type="simple" id="oo_750355.jpg"><uri content-type="original_file" xlink:type="simple">https://binary.pensoft.net/fig/750355</uri></graphic></fig><p><bold><italic>Gnathopod 2</italic></bold> (Fig. <xref ref-type="fig" rid="F4">4C, D</xref>): coxal plate with three setae on anterodistal corner and one seta on posterodistal corner; basis similar to that of gnathopod 1; length of carpus 1.7 × as long as width, 0.8 × the length of propodus, with four clusters of setae on anterior margin; propodus subrectangular in shape, palm concave, with one medial palmar spine and four spines on posterodistal corner; dactylus curved beyond the palmar margin, bearing one seta on outer margin.</p><p><bold><italic>Pereopod 3</italic></bold> (Fig. <xref ref-type="fig" rid="F4">4E, J</xref>): coxal plate with two setae on anterodistal corner and one seta on posterodistal corner; basis with long setae on both anterior and posterior margins; merus bearing two spines accompanied by setae on anterior margin, eight clusters of long straight setae on posterior margin, the longest seta of them approximately 2.0 × as long as width of merus, anterodistal corner bearing one spine accompanied by setae; carpus with five clusters of long straight setae on posterior margin, one spine accompanied by setae on both anterodistal and posterodistal corners; propodus with three spines accompanied by clusters of setae on posterior margin, one spine on posterodistal corner; dactylus bearing one plumose seta on anterior margin, two setae at hinge of unguis.</p><p><bold><italic>Pereopod 4</italic></bold> (Fig. <xref ref-type="fig" rid="F4">4F</xref>): coxal plate with posterior excavation, bearing two setae on anterodistal corner and four setae on posterior margin; basis similar to that of pereopod 3; merus with one spine accompanied by setae on anterior margin, four clusters of long straight setae on posterior margin, the longest seta of them approximately 1.4 × as long as width of merus, anterodistal corner bearing one spine accompanied by setae; carpus with three clusters of long straight setae on posterior margin, one spine accompanied by setae on both anterodistal and posterodistal corners; propodus with three spines accompanied by clusters of setae on posterior margin; dactylus similar to that of pereopod 3.</p><p><bold><italic>Pereopod 5</italic></bold> (Fig. <xref ref-type="fig" rid="F4">4G–I</xref>): coxal plate bilobed, posterior lobe with three setae on posterior margin; basis with two anteroproximal setae and six small spines on anterior margin, anterodistal corner bearing two spines accompanied by setae, posterior margin with 11 short setae, posterodistal lobe developed; merus with five clusters of setae on anterior margin, one spine on posterior margin, one and two spines accompanied by setae on anterodistal and posterodistal corners, respectively; carpus with three clusters of setae and two spines on anterior margin, two spines accompanied by setae on posterior margin; propodus with four groups of spines accompanied by setae on anterior margin; dactylus bearing one plumose on posterior margin, two setae at hinge of unguis.</p><p><bold><italic>Pereopod 6</italic></bold> (Fig. <xref ref-type="fig" rid="F5">5A, B</xref>): coxal plate bilobed, posterior lobe with three setae on posterior margin; basis with five small spines on anterior margin and without anteroproximal setae, posterior margin with 14 short setae, posterodistal lobe not developed; merus with six clusters of setae and two spines on anterior margin, two spines on posterior margin, one and two spines accompanied by setae on anterodistal and posterodistal corners, respectively; carpus with three groups of spines accompanied by setae on anterior margin, two groups of spines accompanied by setae on posterior margin; propodus with four groups of spines accompanied by setae on anterior margin; dactylus similar to that of pereopod 5.</p><fig id="F5" position="float" orientation="portrait"><object-id xmlns:xlink="http://www.w3.org/1999/xlink" content-type="doi" xlink:type="simple">10.3897/zookeys.1117.89610.figure5</object-id><object-id xmlns:xlink="http://www.w3.org/1999/xlink" content-type="arpha" xlink:type="simple">046550FB-0A3D-577D-ADC2-87205058270E</object-id><label>Figure 5.</label><caption><p><italic><tp:taxon-name><tp:taxon-name-part taxon-name-part-type="genus" reg="Gammarus">Gammarus</tp:taxon-name-part><tp:taxon-name-part taxon-name-part-type="species" reg="somaemulensis">somaemulensis</tp:taxon-name-part></tp:taxon-name></italic> sp. nov., male, holotype (NNIBRIV92290) <bold>A</bold> coxal pate of pereopod 6 <bold>B</bold> basis to dactylus of pereopod 6 <bold>C</bold> coxal pate of pereopod 7 <bold>D</bold> basis to dactylus of pereopod 7 <bold>E</bold> inner surface near posterodistal corner of basis in pereopod 7 <bold>F</bold> pleopod 1 <bold>G</bold> inner distal corner of peduncle in pleopod 1 <bold>H–J</bold> epimeral plates 1–3, respectively <bold>K–M</bold> pleonites 1–3, respectively. Scale bars: 0.5 mm (<bold>A–D, F, H–M</bold>); 0.2 mm (<bold>E</bold>); 0.05 mm (<bold>G</bold>).</p></caption><graphic xmlns:xlink="http://www.w3.org/1999/xlink" xlink:href="zookeys-1117-053_article-89610__-g005.jpg" position="float" orientation="portrait" xlink:type="simple" id="oo_725832.jpg"><uri content-type="original_file" xlink:type="simple">https://binary.pensoft.net/fig/725832</uri></graphic></fig><p><bold><italic>Pereopod 7</italic></bold> (Fig. <xref ref-type="fig" rid="F5">5C–E</xref>): coxal plate shallowly concave ventrally, four setae on posterior margin; anterior margin of basis with five small spines and without anteroproximal setae, posterior margin with 15 short setae, inner surface near posterodistal corner with four short setae, posterodistal lobe not developed; merus with five clusters of setae and two spine on anterior margin, one spine on posterior margin, two spines accompanied by setae on both anterodistal and posterodistal corners; carpus with three groups of spines accompanied by setae on anterior margin, one spine and one cluster of setae on posterior margin; propodus with four groups of spines accompanied by setae on anterior margin; dactylus similar to those of pereopods 5 and 6.</p><p><bold><italic>Coxal gills</italic></bold> present on gnathopod 2 and pereopods 3–7.</p><p><bold><italic>Pleonites 1–3</italic></bold> (Fig. <xref ref-type="fig" rid="F5">5K–M</xref>): posterodorsal margins of pleonites 1–3 with four, four and five setae, respectively.</p><p><bold><italic>Epimeral plates 1–3</italic></bold> (Fig. <xref ref-type="fig" rid="F5">5H–J</xref>): plate 1 with three long setae on anteroventral margin and four short setae on posterior margin; plate 2 with two spines on ventral margin and six short setae on posterior margin; plate 3 with three spines on ventral margin and four short setae on posterior margin.</p><p><bold><italic>Pleopods</italic></bold> (Fig. <xref ref-type="fig" rid="F5">5F, G</xref>): peduncle with two retinacula accompanied by one seta; inner ramus slightly longer than outer ramus, both rami fringed with plumose setae.</p><p><bold><italic>Urosomites 1–3</italic></bold> (Fig. <xref ref-type="fig" rid="F6">6F–H</xref>): dorsally flat; urosomites 1 and 2 with one-one-one-one spines accompanied by setae on dorsal margins from left to right, respectively; urosomite 3 with two spines accompanied by setae on left and right sides each, and three setae on dorsal margin.</p><fig id="F6" position="float" orientation="portrait"><object-id xmlns:xlink="http://www.w3.org/1999/xlink" content-type="doi" xlink:type="simple">10.3897/zookeys.1117.89610.figure6</object-id><object-id xmlns:xlink="http://www.w3.org/1999/xlink" content-type="arpha" xlink:type="simple">FB6BF5A6-45A9-54EE-B281-6A50CF9B7DAD</object-id><label>Figure 6.</label><caption><p><italic><tp:taxon-name><tp:taxon-name-part taxon-name-part-type="genus" reg="Gammarus">Gammarus</tp:taxon-name-part><tp:taxon-name-part taxon-name-part-type="species" reg="somaemulensis">somaemulensis</tp:taxon-name-part></tp:taxon-name></italic> sp. nov., male, holotype (NNIBRIV92290) <bold>A</bold> uropod 1 <bold>B</bold> uropod 2 <bold>C</bold> uropod 3 <bold>D</bold> terminal article of outer ramus in uropod 3, distal setae omitted <bold>E</bold> telson <bold>F–H</bold> urosomites 1–3, respectively. Scale bars: 0.5 mm (<bold>A–C</bold>); 0.05 mm (<bold>D</bold>); 0.2 mm (<bold>E–H</bold>).</p></caption><graphic xmlns:xlink="http://www.w3.org/1999/xlink" xlink:href="zookeys-1117-053_article-89610__-g006.jpg" position="float" orientation="portrait" xlink:type="simple" id="oo_725833.jpg"><uri content-type="original_file" xlink:type="simple">https://binary.pensoft.net/fig/725833</uri></graphic></fig><p><bold><italic>Uropod 1</italic></bold> (Fig. <xref ref-type="fig" rid="F6">6A</xref>): peduncle bearing two basofacial spines, two and three spines on inner and outer margins, respectively, with one spine on both inner and outer distal corners; inner ramus approximately 0.7 × the length of peduncle and almost the same length as outer ramus, with two and one spines on inner and outer margins, respectively; outer ramus with two and three spines on inner and outer margins, respectively; both rami with five distal spines.</p><p><bold><italic>Uropod 2</italic></bold> (Fig. <xref ref-type="fig" rid="F6">6B</xref>): peduncle with one spine on inner margin and two spines on outer margin, one spine on both inner and outer distal corners; inner ramus approximately 0.9 × the length of peduncle and 1.3 × as long as outer ramus, with two and one spines on inner and outer margins, respectively; outer ramus with two spines on outer margin; both rami with five distal spines.</p><p><bold><italic>Uropod 3</italic></bold> (Fig. <xref ref-type="fig" rid="F6">6C, D</xref>): peduncle with several spines and setae on distal margin; inner ramus approximately 2.0 × as long as peduncle, reaching 0.8 × the length of outer ramus, bearing one distal spine, both inner and outer margins with plumose and simple setae; outer ramus two-articulate, proximal article with three spines on outer margin, bearing three distal spines, both inner and outer margins with plumose and simple setae, terminal article shorter than adjacent spines.</p><p><bold><italic>Telson</italic></bold> (Fig. <xref ref-type="fig" rid="F6">6E</xref>): cleft nearly to base, width 0.9 × as long as length, each lobe with one cluster of setae and two single setae on surface, bearing one distal spine accompanied by five setae.</p><p><bold>Descrption of female.</bold> General appearance similar to male. Observed sexual dimorphism as follows:</p><p><bold><italic>Antenna 2</italic></bold> (Fig. <xref ref-type="fig" rid="F7">7A</xref>): setae of peduncular articles 4 and 5 longer than those of male, the longest seta on article 4 posterior margin 1.9 × as long as width of article 4, the longest seta of article 5 posterior margin 2.9 × as long as width of article 5.</p><fig id="F7" position="float" orientation="portrait"><object-id xmlns:xlink="http://www.w3.org/1999/xlink" content-type="doi" xlink:type="simple">10.3897/zookeys.1117.89610.figure7</object-id><object-id xmlns:xlink="http://www.w3.org/1999/xlink" content-type="arpha" xlink:type="simple">67286A28-6BEE-50EE-861E-8AEA4F0C38B8</object-id><label>Figure 7.</label><caption><p><italic><tp:taxon-name><tp:taxon-name-part taxon-name-part-type="genus" reg="Gammarus">Gammarus</tp:taxon-name-part><tp:taxon-name-part taxon-name-part-type="species" reg="somaemulensis">somaemulensis</tp:taxon-name-part></tp:taxon-name></italic> sp. nov., female, paratype (NNIBRIV92296) <bold>A</bold> antenna 2, omitted from flagellar article 3 <bold>B</bold> gnathopod 1 <bold>C</bold> palm of propodus and dactylus in gnathopod 1, setae omitted <bold>D</bold> gnathopod 2 <bold>E</bold> palm of propodus and dactylus in gnathopod 2, setae omitted <bold>F</bold> uropod 3. Scale bars: 0.5 mm (<bold>A, B, D, F</bold>); 0.2 mm (<bold>C, E</bold>).</p></caption><graphic xmlns:xlink="http://www.w3.org/1999/xlink" xlink:href="zookeys-1117-053_article-89610__-g007.jpg" position="float" orientation="portrait" xlink:type="simple" id="oo_725834.jpg"><uri content-type="original_file" xlink:type="simple">https://binary.pensoft.net/fig/725834</uri></graphic></fig><p><bold><italic>Gnathopod 1</italic></bold> (Fig. <xref ref-type="fig" rid="F7">7B, C</xref>): palm not as oblique as that of male, with six spines posterior margin, medial palmar spine absent; dactylus not exceeding half of propodus.</p><p><bold><italic>Gnathopod 2</italic></bold> (Fig. <xref ref-type="fig" rid="F7">7D, E</xref>): carpus more elongate than that of male, length 1.2 × as long as propodus; palm with two spines on posterodistal corner, medial palmar spine absent.</p><p><bold><italic>Oostegites</italic></bold>: present on gnathopod 2 (Fig. <xref ref-type="fig" rid="F6">6D</xref>) and pereopods 3–5, with numerous marginal setae.</p><p><bold><italic>Uropod 3</italic></bold> (Fig. <xref ref-type="fig" rid="F7">7F</xref>): both rami shorter than those of male, inner ramus 1.3 × as long as peduncle length, and 0.7 × the length of outer ramus.</p></tp:treatment-sec><tp:treatment-sec sec-type="habitat" id="SECID0E23AE"><title>Habitat.</title><p>The specimens were collected from a small brook flowing along a cliff on Somaemuldo Island.</p></tp:treatment-sec><tp:treatment-sec sec-type="Molecular analysis" id="SECID0EA4AE"><title>Molecular analysis.</title><p>The <abbrev xmlns:xlink="http://www.w3.org/1999/xlink" xlink:title="c oxidase subunit I" id="ABBRID0EG4AE" xlink:type="simple">COI</abbrev> sequences of <italic><tp:taxon-name><tp:taxon-name-part taxon-name-part-type="genus" reg="Gammarus">Gammarus</tp:taxon-name-part><tp:taxon-name-part taxon-name-part-type="species" reg="somaemulensis">somaemulensis</tp:taxon-name-part></tp:taxon-name></italic> sp. nov. (GenBank accession numbers: <ext-link xmlns:xlink="http://www.w3.org/1999/xlink" ext-link-type="gen" xlink:href="ON980527" xlink:type="simple">ON980527</ext-link>–<ext-link xmlns:xlink="http://www.w3.org/1999/xlink" ext-link-type="gen" xlink:href="ON980532" xlink:type="simple">ON980532</ext-link>) were obtained from six individuals. Additionally, the sequences of <italic><tp:taxon-name><tp:taxon-name-part taxon-name-part-type="genus" reg="Gammarus">G.</tp:taxon-name-part><tp:taxon-name-part taxon-name-part-type="species" reg="wangbangensis">wangbangensis</tp:taxon-name-part></tp:taxon-name></italic> (GenBank accession number: <ext-link xmlns:xlink="http://www.w3.org/1999/xlink" ext-link-type="gen" xlink:href="ON980560" xlink:type="simple">ON980560</ext-link>) and <italic><tp:taxon-name><tp:taxon-name-part taxon-name-part-type="genus" reg="Gammarus">G.</tp:taxon-name-part><tp:taxon-name-part taxon-name-part-type="species" reg="soyoensis">soyoensis</tp:taxon-name-part></tp:taxon-name></italic> (GenBank accession number: <ext-link xmlns:xlink="http://www.w3.org/1999/xlink" ext-link-type="gen" xlink:href="ON980559" xlink:type="simple">ON980559</ext-link>) were determined in this study. The intraspecific variation of the <abbrev xmlns:xlink="http://www.w3.org/1999/xlink" xlink:title="c oxidase subunit I" id="ABBRID0EL5AE" xlink:type="simple">COI</abbrev> sequence of the new species ranged between 0.0–0.2%. The interspecific variation between new species and the related species ranged between 21.5–26.3% (Table <xref ref-type="table" rid="T2">2</xref>).</p><table-wrap id="T2" position="float" orientation="portrait"><label>Table 2.</label><caption><p>A matrix of the uncorrected <italic>p</italic>-distance of the <abbrev xmlns:xlink="http://www.w3.org/1999/xlink" xlink:title="c oxidase subunit I" id="ABBRID0E55AE" xlink:type="simple">COI</abbrev> sequence of this study.</p></caption><table id="TID0EKUAG" rules="all"><tbody><tr><th rowspan="1" colspan="1"/><th rowspan="1" colspan="1">Species</th><th rowspan="1" colspan="1">1</th><th rowspan="1" colspan="1">2</th><th rowspan="1" colspan="1">3</th><th rowspan="1" colspan="1">4</th><th rowspan="1" colspan="1">5</th><th rowspan="1" colspan="1">6</th></tr><tr><td rowspan="1" colspan="1">
                      <bold>1</bold>
                    </td><td rowspan="1" colspan="1"><italic><tp:taxon-name><tp:taxon-name-part taxon-name-part-type="genus" reg="Gammarus">Gammarus</tp:taxon-name-part><tp:taxon-name-part taxon-name-part-type="species" reg="somaemulensis">somaemulensis</tp:taxon-name-part></tp:taxon-name></italic> sp. nov.</td><td rowspan="1" colspan="1"/><td rowspan="1" colspan="1"/><td rowspan="1" colspan="1"/><td rowspan="1" colspan="1"/><td rowspan="1" colspan="1"/><td rowspan="1" colspan="1"/></tr><tr><td rowspan="1" colspan="1">
                      <bold>2</bold>
                    </td><td rowspan="1" colspan="1">
                      <italic>
                        <tp:taxon-name><tp:taxon-name-part taxon-name-part-type="genus" reg="Gammarus">G.</tp:taxon-name-part><tp:taxon-name-part taxon-name-part-type="species" reg="soyoensis">soyoensis</tp:taxon-name-part></tp:taxon-name>
                      </italic>
                    </td><td rowspan="1" colspan="1">0.215</td><td rowspan="1" colspan="1"/><td rowspan="1" colspan="1"/><td rowspan="1" colspan="1"/><td rowspan="1" colspan="1"/><td rowspan="1" colspan="1"/></tr><tr><td rowspan="1" colspan="1">
                      <bold>3</bold>
                    </td><td rowspan="1" colspan="1">
                      <italic>
                        <tp:taxon-name><tp:taxon-name-part taxon-name-part-type="genus" reg="Gammarus">G.</tp:taxon-name-part><tp:taxon-name-part taxon-name-part-type="species" reg="sobaegensis">sobaegensis</tp:taxon-name-part></tp:taxon-name>
                      </italic>
                    </td><td rowspan="1" colspan="1">0.219</td><td rowspan="1" colspan="1">0.228</td><td rowspan="1" colspan="1"/><td rowspan="1" colspan="1"/><td rowspan="1" colspan="1"/><td rowspan="1" colspan="1"/></tr><tr><td rowspan="1" colspan="1">
                      <bold>4</bold>
                    </td><td rowspan="1" colspan="1">
                      <italic>
                        <tp:taxon-name><tp:taxon-name-part taxon-name-part-type="genus" reg="Gammarus">G.</tp:taxon-name-part><tp:taxon-name-part taxon-name-part-type="species" reg="baengnyeongensis">baengnyeongensis</tp:taxon-name-part></tp:taxon-name>
                      </italic>
                    </td><td rowspan="1" colspan="1">0.243</td><td rowspan="1" colspan="1">0.248</td><td rowspan="1" colspan="1">0.256</td><td rowspan="1" colspan="1"/><td rowspan="1" colspan="1"/><td rowspan="1" colspan="1"/></tr><tr><td rowspan="1" colspan="1">
                      <bold>5</bold>
                    </td><td rowspan="1" colspan="1">
                      <italic>
                        <tp:taxon-name><tp:taxon-name-part taxon-name-part-type="genus" reg="Gammarus">G.</tp:taxon-name-part><tp:taxon-name-part taxon-name-part-type="species" reg="gageoensis">gageoensis</tp:taxon-name-part></tp:taxon-name>
                      </italic>
                    </td><td rowspan="1" colspan="1">0.251</td><td rowspan="1" colspan="1">0.235</td><td rowspan="1" colspan="1">0.230</td><td rowspan="1" colspan="1">0.210</td><td rowspan="1" colspan="1"/><td rowspan="1" colspan="1"/></tr><tr><td rowspan="1" colspan="1">
                      <bold>6</bold>
                    </td><td rowspan="1" colspan="1">
                      <italic>
                        <tp:taxon-name><tp:taxon-name-part taxon-name-part-type="genus" reg="Gammarus">G.</tp:taxon-name-part><tp:taxon-name-part taxon-name-part-type="species" reg="wangbangensis">wangbangensis</tp:taxon-name-part></tp:taxon-name>
                      </italic>
                    </td><td rowspan="1" colspan="1">0.256</td><td rowspan="1" colspan="1">0.245</td><td rowspan="1" colspan="1">0.246</td><td rowspan="1" colspan="1">0.245</td><td rowspan="1" colspan="1">0.281</td><td rowspan="1" colspan="1"/></tr><tr><td rowspan="1" colspan="1">
                      <bold>7</bold>
                    </td><td rowspan="1" colspan="1">
                      <italic>
                        <tp:taxon-name><tp:taxon-name-part taxon-name-part-type="genus" reg="Gammarus">G.</tp:taxon-name-part><tp:taxon-name-part taxon-name-part-type="species" reg="zeongogensis">zeongogensis</tp:taxon-name-part></tp:taxon-name>
                      </italic>
                    </td><td rowspan="1" colspan="1">0.263</td><td rowspan="1" colspan="1">0.217</td><td rowspan="1" colspan="1">0.240</td><td rowspan="1" colspan="1">0.230</td><td rowspan="1" colspan="1">0.206</td><td rowspan="1" colspan="1">0.282</td></tr></tbody></table></table-wrap></tp:treatment-sec><tp:treatment-sec sec-type="remarks" id="SECID0EYIAG"><title>Remarks.</title><p><italic><tp:taxon-name><tp:taxon-name-part taxon-name-part-type="genus" reg="Gammarus">Gammarus</tp:taxon-name-part><tp:taxon-name-part taxon-name-part-type="species" reg="somaemulensis">somaemulensis</tp:taxon-name-part></tp:taxon-name></italic> sp. nov. is most similar to <italic><tp:taxon-name><tp:taxon-name-part taxon-name-part-type="genus" reg="Gammarus">G.</tp:taxon-name-part><tp:taxon-name-part taxon-name-part-type="species" reg="wangbangensis">wangbangensis</tp:taxon-name-part></tp:taxon-name></italic> Lee &amp; Seo, 1990 in the following features: 1) antenna 2 peduncular article 4 with few clusters of long setae, calceoli absent, 2) pereopods 3 and 4 with long straight setae on posterior margins of merus and carpus, 3) pereopods 5–7 with short setae on posterior margins of basis, and 4) outer ramus of uropod 3 with plumose setae on both margins, setae length of outer margin longer than width of proximal article. However, the new species differs from <italic><tp:taxon-name><tp:taxon-name-part taxon-name-part-type="genus" reg="Gammarus">G.</tp:taxon-name-part><tp:taxon-name-part taxon-name-part-type="species" reg="wangbangensis">wangbangensis</tp:taxon-name-part></tp:taxon-name></italic> in the following features (features of <italic><tp:taxon-name><tp:taxon-name-part taxon-name-part-type="genus" reg="Gammarus">G.</tp:taxon-name-part><tp:taxon-name-part taxon-name-part-type="species" reg="wangbangensis">wangbangensis</tp:taxon-name-part></tp:taxon-name></italic> in parentheses): 1) article 3 of mandibular palp with one group of B-setae (two groups of B-setae), 2) bases of pereopods 6 and 7 without anteroproximal setae (with long anteroproximal setae), 3) terminal article of outer ramus in uropod 3 shorter than adjacent spines (longer than adjacent spines), and 4) anteroventral margin of epimeral plate 1 with three or four setae (six or more setae).</p><p><italic><tp:taxon-name><tp:taxon-name-part taxon-name-part-type="genus" reg="Gammarus">Gammarus</tp:taxon-name-part><tp:taxon-name-part taxon-name-part-type="species" reg="somaemulensis">somaemulensis</tp:taxon-name-part></tp:taxon-name></italic> sp. nov. is also similar to <italic><tp:taxon-name><tp:taxon-name-part taxon-name-part-type="genus" reg="Gammarus">G.</tp:taxon-name-part><tp:taxon-name-part taxon-name-part-type="species" reg="sobaegensis">sobaegensis</tp:taxon-name-part></tp:taxon-name></italic> Uéno, 1966 in the following features: 1) antenna 2 with long setae on peduncular articles, calceoli absent, 2) pereopods 3 and 4 with long straight setae on posterior margins of merus and carpus, and 3) inner ramus of uropod 3 reaching 0.8 × the length of outer ramus. However, the new species can be distinguished from <italic><tp:taxon-name><tp:taxon-name-part taxon-name-part-type="genus" reg="Gammarus">G.</tp:taxon-name-part><tp:taxon-name-part taxon-name-part-type="species" reg="sobaegensis">sobaegensis</tp:taxon-name-part></tp:taxon-name></italic> by the following features (features of <italic><tp:taxon-name><tp:taxon-name-part taxon-name-part-type="genus" reg="Gammarus">G.</tp:taxon-name-part><tp:taxon-name-part taxon-name-part-type="species" reg="sobaegensis">sobaegensis</tp:taxon-name-part></tp:taxon-name></italic> in parentheses): 1) posterior margin of peduncular article 4 in antenna 2 with four clusters of long setae (six or more clusters of long setae), 2) bases of pereopods 6 and 7 without anteroproximal setae (with anteroproximal setae), and 3) outer ramus of uropod 3 with plumose setae on both margins (outer margin without plumose setae).</p><p><italic><tp:taxon-name><tp:taxon-name-part taxon-name-part-type="genus" reg="Gammarus">Gammarus</tp:taxon-name-part><tp:taxon-name-part taxon-name-part-type="species" reg="soyoensis">soyoensis</tp:taxon-name-part></tp:taxon-name></italic> Lee &amp; Kim, 1980 also share the following features with the new species: 1) antenna 2 calceoli absent and 2) uropod 3 outer margin of outer ramus with plumose setae, terminal article shorter than adjacent spines. However, the new species can be distinguished from <italic><tp:taxon-name><tp:taxon-name-part taxon-name-part-type="genus" reg="Gammarus">G.</tp:taxon-name-part><tp:taxon-name-part taxon-name-part-type="species" reg="soyoensis">soyoensis</tp:taxon-name-part></tp:taxon-name></italic> by following features (features of <italic><tp:taxon-name><tp:taxon-name-part taxon-name-part-type="genus" reg="Gammarus">G.</tp:taxon-name-part><tp:taxon-name-part taxon-name-part-type="species" reg="soyoensis">soyoensis</tp:taxon-name-part></tp:taxon-name></italic> in parentheses): 1) male gnathopods 1 and 2 with medial palmar spine, each (without medial palmar spine), 2) setae on posterior margin of merus in pereopod 4 longer than width of merus (shorter than width of merus), and 3) setae on outer margin of outer ramus in uropod 3 longer than width of proximal article (shorter than width of proximal article).</p><p>The interspecific variation within the <abbrev xmlns:xlink="http://www.w3.org/1999/xlink" xlink:title="c oxidase subunit I" id="ABBRID0E4MAG" xlink:type="simple">COI</abbrev> sequence ranged from 21.5–26.3% for <italic><tp:taxon-name><tp:taxon-name-part taxon-name-part-type="genus" reg="Gammarus">G.</tp:taxon-name-part><tp:taxon-name-part taxon-name-part-type="species" reg="somaemulensis">somaemulensis</tp:taxon-name-part></tp:taxon-name></italic> sp. nov. and related species (Table <xref ref-type="table" rid="T2">2</xref>). Previous studies have reported similar or lower levels of <abbrev xmlns:xlink="http://www.w3.org/1999/xlink" xlink:title="c oxidase subunit I" id="ABBRID0EQNAG" xlink:type="simple">COI</abbrev> sequence divergences among <italic><tp:taxon-name><tp:taxon-name-part taxon-name-part-type="genus" reg="Gammarus">Gammarus</tp:taxon-name-part></tp:taxon-name></italic> species. <xref ref-type="bibr" rid="B5">Hou et al. (2009)</xref> suggested that the mean inter-specific divergence of the <abbrev xmlns:xlink="http://www.w3.org/1999/xlink" xlink:title="c oxidase subunit I" id="ABBRID0E6NAG" xlink:type="simple">COI</abbrev> sequence among Chinese <italic><tp:taxon-name><tp:taxon-name-part taxon-name-part-type="genus" reg="Gammarus">Gammarus</tp:taxon-name-part></tp:taxon-name></italic> species was 21.9%. <xref ref-type="bibr" rid="B3">Copilaș-Ciocianu et al. (2019)</xref> reported a 13.3% between <italic><tp:taxon-name><tp:taxon-name-part taxon-name-part-type="genus" reg="Gammarus">G.</tp:taxon-name-part><tp:taxon-name-part taxon-name-part-type="species" reg="hamaticornis">hamaticornis</tp:taxon-name-part></tp:taxon-name></italic> and <italic><tp:taxon-name><tp:taxon-name-part taxon-name-part-type="genus" reg="Gammarus">G.</tp:taxon-name-part><tp:taxon-name-part taxon-name-part-type="species" reg="kischineffensis">kischineffensis</tp:taxon-name-part></tp:taxon-name></italic>. Similarly, <xref ref-type="bibr" rid="B20">Zhang et al. (2022)</xref> reported 16.6% difference between <italic><tp:taxon-name><tp:taxon-name-part taxon-name-part-type="genus" reg="Gammarus">G.</tp:taxon-name-part><tp:taxon-name-part taxon-name-part-type="species" reg="zhouqiongi">zhouqiongi</tp:taxon-name-part></tp:taxon-name></italic> and <italic><tp:taxon-name><tp:taxon-name-part taxon-name-part-type="genus" reg="Gammarus">G.</tp:taxon-name-part><tp:taxon-name-part taxon-name-part-type="species" reg="takesensis">takesensis</tp:taxon-name-part></tp:taxon-name></italic>. Therefore, <abbrev xmlns:xlink="http://www.w3.org/1999/xlink" xlink:title="c oxidase subunit I" id="ABBRID0E5PAG" xlink:type="simple">COI</abbrev> sequence divergence, which is 21.5–26.3% among related species, supports <italic><tp:taxon-name><tp:taxon-name-part taxon-name-part-type="genus" reg="Gammarus">G.</tp:taxon-name-part><tp:taxon-name-part taxon-name-part-type="species" reg="somaemulensis">somaemulensis</tp:taxon-name-part></tp:taxon-name></italic> sp. nov. as a new species.</p></tp:treatment-sec><ref-list><ref id="B5"><mixed-citation xmlns:xlink="http://www.w3.org/1999/xlink" xlink:type="simple"><person-group><name name-style="western"><surname>Hou</surname><given-names>ZE</given-names></name><name name-style="western"><surname>Li</surname><given-names>Z</given-names></name><name name-style="western"><surname>Li</surname><given-names>SQ</given-names></name></person-group> (<year>2009</year>) <article-title>Identifying Chinese species of <italic><tp:taxon-name><tp:taxon-name-part taxon-name-part-type="genus">Gammarus</tp:taxon-name-part></tp:taxon-name></italic> (<tp:taxon-name><tp:taxon-name-part taxon-name-part-type="subphylum">Crustacea</tp:taxon-name-part></tp:taxon-name>: <tp:taxon-name><tp:taxon-name-part taxon-name-part-type="order">Amphipoda</tp:taxon-name-part></tp:taxon-name>) using DNA barcoding.</article-title><source>Current Zoology</source><volume>55</volume>(<issue>2</issue>): <fpage>158</fpage>–<lpage>164</lpage>. <ext-link xlink:type="simple" ext-link-type="doi" xlink:href="10.1093/czoolo/55.2.158">https://doi.org/10.1093/czoolo/55.2.158</ext-link></mixed-citation></ref><ref id="B3"><mixed-citation xmlns:xlink="http://www.w3.org/1999/xlink" xlink:type="simple"><person-group><name name-style="western"><surname>Copilaș-Ciocianu</surname><given-names>D</given-names></name><name name-style="western"><surname>Zimța</surname><given-names>AA</given-names></name><name name-style="western"><surname>Petrusek</surname><given-names>A</given-names></name></person-group> (<year>2019</year>) <article-title>Integrative taxonomy reveals a new <italic><tp:taxon-name><tp:taxon-name-part taxon-name-part-type="genus">Gammarus</tp:taxon-name-part></tp:taxon-name></italic> species (<tp:taxon-name><tp:taxon-name-part taxon-name-part-type="subphylum">Crustacea</tp:taxon-name-part></tp:taxon-name>, <tp:taxon-name><tp:taxon-name-part taxon-name-part-type="order">Amphipoda</tp:taxon-name-part></tp:taxon-name>) surviving in a previously unknown southeast European glacial refugium.</article-title><source>Journal of Zoological Systematics and Evolutionary Research</source><volume>57</volume>(<issue>2</issue>): <fpage>272</fpage>–<lpage>297</lpage>. <ext-link xlink:type="simple" ext-link-type="doi" xlink:href="10.1111/jzs.12248">https://doi.org/10.1111/jzs.12248</ext-link></mixed-citation></ref><ref id="B20"><mixed-citation xmlns:xlink="http://www.w3.org/1999/xlink" xlink:type="simple"><person-group><name name-style="western"><surname>Zhang</surname><given-names>K</given-names></name><name name-style="western"><surname>Wang</surname><given-names>J</given-names></name><name name-style="western"><surname>Ge</surname><given-names>Y</given-names></name><name name-style="western"><surname>Ma</surname><given-names>J</given-names></name><name name-style="western"><surname>Zhou</surname><given-names>Q</given-names></name></person-group> (<year>2022</year>) <article-title>A new <italic><tp:taxon-name><tp:taxon-name-part taxon-name-part-type="genus">Gammarus</tp:taxon-name-part></tp:taxon-name></italic> species from Xinjiang Uygur Autonomous Region (China) with a key to Xinjiang freshwater gammarids (<tp:taxon-name><tp:taxon-name-part taxon-name-part-type="subphylum">Crustacea</tp:taxon-name-part></tp:taxon-name>, <tp:taxon-name><tp:taxon-name-part taxon-name-part-type="order">Amphipoda</tp:taxon-name-part></tp:taxon-name>, <tp:taxon-name><tp:taxon-name-part taxon-name-part-type="family">Gammaridae</tp:taxon-name-part></tp:taxon-name>).</article-title><source>ZooKeys</source><volume>1090</volume>: <fpage>129</fpage>–<lpage>147</lpage>. <ext-link xlink:type="simple" ext-link-type="doi" xlink:href="10.3897/zookeys.1090.78834">https://doi.org/10.3897/zookeys.1090.78834</ext-link></mixed-citation></ref></ref-list></tp:taxon-treatment>
